# Supplementary material for: Virtual Screening, Synthesis and Biological Evaluation of Streptococcus mutans Mediated Biofilm Inhibitors
Source: Molecules. 2022 Feb 21;27(4):1455. doi: 10.3390/molecules27041455 (PMC8876203; doi:10.3390/molecules27041455)
Supplement: Supplementary file 1 [file molecules-27-01455-s001.zip]

Archive with 1 entries (1 files):
- molecules-1561158-supplementary.pdf
